# Supplementary material for: Endothelial cells exposed to atheroprotective flow secrete follistatin-like 1 protein which reduces transcytosis and inflammation
Source: Atherosclerosis. 2021 Sep;333:56–66. doi: 10.1016/j.atherosclerosis.2021.08.025 (PMC8459397; doi:10.1016/j.atherosclerosis.2021.08.025)
Supplement: Multimedia component 2 [file mmc2.xlsx]

## Sheet: New Table
					Protein Relative Abundances (Mean±SD)
No.	Protein Name	Gene	Accession	ANOVA p-value	Static-Centre	Static-Edge	Shear-Centre	Shear-Edge
1	Thrombospondin-1	THBS1	A0A480IS07	0.069	459.89±101.89	416.47±110.64	679.91±153.21	562.58±32.63
2	Fibronectin 1	FN1	A0A4X1UR22	0.62	223.99±114.36	321.73±166.11	303.66±190.10	187.68±51.81
3	CCN family member 2	CCN2	A0A287A0A9	0.08	166.87±40.82	91.89±9.33	55.74±70.69	103.24±33.02
4	Peptidase S1 domain-containing protein	LOC100302368	A0A4X1V2S2	0.65	34.17±27.05	122.07±79.65	217.49	123.07±105.48
5	Insulin like growth factor binding protein 7	IGFBP7	A0A4X1TWH6	1	37.57±25.08	40.53±10.46	53.95±53.21	40.16±14.77
6	Vimentin	VIM	A0A2C9F3D9	0.88	24.31±14.81	40.09±20.64	32.36±35.17	32.24±18.53
7	Basement membrane-specific heparan sulfate proteoglycan core protein isoform X4	HSPG2	A0A480WWH8	0.019	29.92±10.17	23.57±5.42	9.19±2.69	47.54±19.17
8	Uncharacterized protein	CALM3	A0A287AHS0	0.9	37.37±53.41	28.15±33.65	28.70±15.72	21.32±17.89
9	Actin, cytoplasmic 1	ACTB	A0A287AAR4	0.87	17.70±6.13	20.11±9.76	29.37±33.70	27.44±3.54
10	72 kDa type IV collagenase isoform 1 preproprotein (Fragment)	MMP2	A0A480M2Y7	0.87	17.73±9.17	22.76±4.08	17.39±13.49	17.97±6.82
11	Clusterin	CLU	Q29549	0.47	17.14±5.14	9.54±6.56	32.66±2.56	23.65±9.03
12	14_3_3 domain-containing protein	YWHAZ	A0A4X1TQE7	0.61	11.99±4.88	13.21±7.10	34.65±3.79	18.31±2.53
13	Uncharacterized protein	BASP1	A0A4X1TM42	0.66	13.36±3.11	16.19±15.74	7.20±1.89	12.61±6.44
14	Cadherin-5	CDH5	A0A287AGS7	0.31	9.83±7.02	8.23±2.79	13.87±1.55	16.68±8.20
15	Insulin-like growth factor-binding protein 3	IGFBP3	P16611	0.8	7.25±4.98	13.51±13.32	20.82	20.23±5.69
16	Midkine	MDK	A0A287BRY9	0.6	12.07	6.49±4.83	80.65	11.28
17	Histone H1.4 (Fragment)	H1-4	A0A480PNM6	0.7	14.74±15.66	10.10±3.10	18.67	12.32±5.52
18	Follistatin like 1	FSTL1	A0A287BP22	0.00057	7.39±5.45	5.72	1.76	21.28±4.01
19	Fibulin-1	FBLN1	A0A287AL89	0.13	17.04±9.71	7.61±6.87		17.34
20	Tyrosine 3-monooxygenase/tryptophan 5-monooxygenase activation protein gamma	YWHAG	F2Z4Z1	0.83	8.48±4.68	7.78±3.73	14.41	6.73±1.70
21	Extracellular matrix protein 1	ECM1	A0A287BHL7	0.56	3.90±0.99	10.91±10.19	4.11	9.55±0.45
22	SPARC	SPARC	P20112	0.98	9.9	12.11	5.15±4.83	16.79
23	Fructose-bisphosphate aldolase	ALDOA	A0A286ZYX8	0.63	5.37±3.81	7.17±5.93	7.51	8.08
24	Saposin-B-Val	PSAP	A0A286ZVG0	0.62	8.31±8.28	11.93		8.03±0.69
25	Uncharacterized protein	CCN1	A0A4X1UFQ6	0.12	4.61±0.65	4.72±1.31		6.15±4.13
26	Uncharacterized protein	LAMC1	A0A287A078	0.32	4.87±3.81	3.52±2.03	1.83	4.37±3.53
27	Protein disulfide-isomerase	PDIA3	A0A4X1VB26	0.85	6.94±8.31	2.42±0.75	7.71	6.11±0.42
28	Uncharacterized protein	NID2	A0A4X1WD86	0.22	1.89±1.78	4.47±5.15		10.70±1.47
29	L-lactate dehydrogenase	LDHB	A0A4X1VAI4	0.44	5.58	11.53		10.56±5.52
30	Lamin isoform A	LMNA	A0A287AE06	0.39	6.92±2.87	5.05±1.84		6.42±2.14
31	SH3 domain-binding glutamic acid-rich-like protein	SH3BGRL3	A0A286ZWS0	0.75	4.24±4.24	2.44±0.29	4.01	5.85±3.84
32	Keratin 1 (Fragment)	KRT1	A5A758	0.46	6.35±2.27	14.61
33	Multifunctional fusion protein	PKM	A0A287A7R4	0.54		0.51	15.83	4.13±3.85
34	Tropomyosin alpha-3 chain	TPM3	A0A4X1W2B1	0.32	8.52±7.33	1.47		4.46
35	Thioredoxin domain-containing protein	TXN	A0A4X1VA84	0.74	7.16	4.84		10.79
36	Calreticulin	CALR	P28491	0.38			6.51±4.54	8.16
37	Moesin	MSN	A0A287AK19	0.68	5.01±5.14	1.5	6.6755	2.56
38	Latent-transforming growth factor beta-binding protein 2	LTBP2	A0A287BDJ6	0.045	2.69±1.74	1.41±0.64		4.18±2.07
39	Laminin subunit alpha-4 isoform 2	LAMA4	A0A480WAI5	0.19	2.70±1.54	3.03±0.00		4.56±0.17
40	Agrin	AGRN	A0A286ZS39	0.55	1.21±0.95	2.08±2.44	2.7322	5.03±3.54
41	Laminin subunit beta 1	LAMB1	A0A4X1V338	0.37	2.79±1.25	2.73±1.05		5.17
42	Ubiquitin-like domain-containing protein	RPS27A	A0A287AZA7	0.59		11.57	4.7233	1.4
43	Uncharacterized protein	GRN	A0A286ZS87	0.55	2.46±2.97			8.44
44	Tubulin alpha chain	TUBA1B	A0A4X1W776	0.47			11.748	1.3
45	Glutamate dehydrogenase	GLUD1	A0A480K0L7	0.41	3.17	2.51		3.45±1.09
46	Amyloid-beta A4 protein	APP	A0A286ZTE6	0.64	6.75	1.99		2.34
47	Profilin	PFN1	A0A4X1UWL6	0.51			2.2523	8.41
48	Fibulin 5	FBLN5	A0A287B4E8	0.67	3.3	0.68		2.36
49	PDZ and LIM domain 5	PDLIM5	A0A287A1G4	0.71	2.67	2.45		0.83
50	Kazal-like domain-containing protein	SPARCL1	A0A4X1U4N7	0.63	0.74±0.29	3.04		0.88
51	Transaldolase	TALDO1	A0A287BQ72	0.55		1.45		3.23
52	Dihydropyrimidinase like 2	DPYSL2	A0A287BD54	0.2				2.01±1.67
53	Cellular communication network factor 3	CCN3	A0A287AAU1	0.55	1.13			2.6607
54	Myosin light polypeptide 6 isoform 2	MYL6	A0A480I0Y2	0.56		2.5		1.2066
55	Growth differentiation factor 6	GDF6	A0A287BJW9	0.59		1.65		1.8669
56	Actinin alpha 4	ACTN4	A0A287A4Q7	0.57			1.0923	1.9508
57	Glutamine synthetase	GLUL	A0A4X1U1Y6	0.56	2.01	0.98
58	Chitinase-3-like protein 1	CHI3L1	A0A287BKG2	0.5	0.53	2.38
59	Filamin B	FLNB	A0A286ZPG4	0.69	0.5	0.8		1.5507
60	Microtubule-associated protein	MAP4	A0A286ZXD9	0.65	0.85	1.62		0.36182
61	Platelet endothelial cell adhesion molecule	PECAM1	A0A287ALH4	0.052	1.30±0.01
62	ADF-H domain-containing protein	COTL1	A0A4X1T354	0.58	1.42		0.90808
63	Laminin subunit alpha 1	LAMA1	A0A287AG36	0.58		0.91		1.3309
64	Protein disulfide-isomerase	P4HB	A0A4X1UBN3	0.59			0.88731	1.2618
65	Uncharacterized protein	PGM2	A0A4X1V2W4	0.59	0.83	1.17

## Sheet: Supplemental Table (no Bovine)
					ANOVA	Static-Centre			Static-Edge			Shear-Centre			Shear-Edge			Static-Centre		Static-Edge		Shear-Centre		Shear-Edge
No.	Protein Name	Gene	Accession	Mw	p-value	1	2	3	1	2	3	1	2	3	1	2	3	Mean	SD	Mean	SD	Mean	SD	Mean	SD
1	Thrombospondin-1	THBS1	A0A480IS07	136 kDa	0.069	415630000	576420000	387610000	338380000	543080000	367950000	540010000	656090000	843630000	599950000	548040000	539750000	4.59887e+08	1.01889e+08	416470000	1.1064e+08	679910000	1.53205e+08	562580000	3.26277e+07
2	Fibronectin 1	FN1	A0A4X1UR22	266 kDa	0.62	129470000	351110000	191380000	158520000	316080000	490600000	84644000	400520000	425820000	247460000	155770000	159810000	2.23987e+08	1.14361e+08	3.21733e+08	1.66112e+08	3.03661e+08	1.90096e+08	187680000	5.18104e+07
3	CCN family member 2	CCN2	A0A287A0A9	39 kDa	0.08	126210000	207840000	166550000	93883000	81718000	100060000	10947000	137230000	19036000	88458000	141070000	80197000	1.66867e+08	4.08159e+07	91887000	9.33248e+06	5.57377e+07	7.06902e+07	1.03242e+08	3.30197e+07
4	Peptidase S1 domain-containing protein	LOC100302368	A0A4X1V2S2	26 kDa	0.65	15039000		53299000	65745000	178390000		217490000			79628000	46247000	243330000	34169000	2.70539e+07	122067500	7.9652e+07	217490000		1.23068e+08	1.05479e+08
5	Insulin like growth factor binding protein 7	IGFBP7	A0A4X1TWH6	29 kDa	1	24407000	66487000	21803000	33492000	52543000	35546000	91570000		16320000	55898000	26593000	37981000	3.75657e+07	2.50804e+07	40527000	1.04567e+07	53945000	5.32098e+07	4.01573e+07	1.47732e+07
6	Vimentin	VIM	A0A2C9F3D9	49 kDa	0.88	41335000	17158000	14427000	27244000	63891000	29129000	4579400	20588000	71901000	26245000	53021000	17446000	2.43067e+07	1.48101e+07	40088000	2.06355e+07	3.23561e+07	3.51698e+07	3.22373e+07	1.85291e+07
7	Basement membrane-specific heparan sulfate proteoglycan core protein isoform X4	HSPG2	A0A480WWH8	469 kDa	0.019	18988000	39090000	31684000	18047000	28878000	23788000	11475000	9862000	6224400	67999000	29985000	44621000	2.99207e+07	1.01663e+07	23571000	5.41876e+06	9.18713e+06	2.68957e+06	47535000	1.91738e+07
8	Uncharacterized protein	CALM3	A0A287AHS0	17 kDa	0.9	3822900	9330300	98961000		4359200	51941000	10878000	40603000	34608000	8608200	13562000	41776000	37371400	5.34092e+07	28150100	3.36454e+07	2.86963e+07	1.57196e+07	21315400	1.78917e+07
9	Actin, cytoplasmic 1	ACTB	A0A287AAR4	40 kDa	0.87	24678000	15232000	13193000	31278000	15850000	13213000	68277000	9133100	10700000	29942000	24930000		17701000	6.12766e+06	2.01137e+07	9.75808e+06	2.937e+07	3.37035e+07	27436000	3.54402e+06
10	72 kDa type IV collagenase isoform 1 preproprotein (Fragment)	MMP2	A0A480M2Y7	86 kDa	0.87	16101000	9484900	27611000	18064000	25339000	24891000	4336200	31279000	16556000	25763000	15037000	13112000	17732300	9.1725e+06	2.27647e+07	4.07705e+06	17390400	1.34908e+07	1.79707e+07	6.81665e+06
11	Clusterin	CLU	Q29549	52 kDa	0.47	16547000	12314000	22545000	4247700	7488700	16878000		34470000	30852000	25599000	31543000	13810000	1.71353e+07	5.14081e+06	9.53813e+06	6.55982e+06	32661000	2.55831e+06	2.36507e+07	9.02562e+06
12	14_3_3 domain-containing protein	YWHAZ	A0A4X1TQE7	29 kDa	0.61	10140000	17521000	8295300	13056000	20390000	6193400	37332000	31977000		18243000	15811000	20876000	1.19854e+07	4.88186e+06	1.32131e+07	7.0996e+06	34654500	3.78656e+06	18310000	2.53316e+06
13	Uncharacterized protein	BASP1	A0A4X1TM42	23 kDa	0.66	9805100	14677000	15586000	9770400	34132000	4674000	7975300	8569400	5046800	7272800	19762000	10789000	1.3356e+07	3.1086e+06	1.61921e+07	1.5744e+07	7.19717e+06	1.88581e+06	1.26079e+07	6.44022e+06
14	Cadherin-5	CDH5	A0A287AGS7	86 kDa	0.31	4143400	7659400	17674000	6630500	11457000	6616300	12084000	14750000	14786000	24742000	8354200	16939000	9825600	7.02058e+06	8234600	2.79069e+06	1.38733e+07	1.54971e+06	16678400	8.19701e+06
15	Insulin-like growth factor-binding protein 3	IGFBP3	P16611	32 kDa	0.8	7961900	1946100	11827000	4795900	28851000	6892100			20824000	24254000	16214000		7245000	4.97931e+06	13513000	1.33244e+07	20824000		20234000	5.68514e+06
16	Midkine	MDK	A0A287BRY9	20 kDa	0.6			12067000	6388000	11371000	1720600	80645000			11279000			12067000		6493200	4.82606e+06	80645000		11279000
17	Histone H1.4 (Fragment)	H1-4	A0A480PNM6	13 kDa	0.7	2089600	32248000	9878600		7906400	12284000	18674000			7858100	10619000	18497000	1.47387e+07	1.56556e+07	10095200	3.09543e+06	18674000		12324700	5.52074e+06
18	Follistatin like 1	FSTL1	A0A287BP22	35 kDa	0.00057	9851700	1147300	11169000	5721100			1760900			18398000	25856000	19593000	7.38933e+06	5.44574e+06	5721100		1760900		2.12823e+07	4.00572e+06
19	Fibulin-1	FBLN1	A0A287AL89	89 kDa	0.13	7072300	26464000	17583000	2382600	5057700	15390000				17336000			1.70398e+07	9.70726e+06	7610100	6.86907e+06			17336000
20	Tyrosine 3-monooxygenase/tryptophan 5-monooxygenase activation protein gamma	YWHAG	F2Z4Z1	28 kDa	0.83	4141500	13441000	7856400	4266200	11689000	7389300	14406000			5705600	8683000	5788800	8.47963e+06	4.68097e+06	7781500	3.72691e+06	14406000		6725800	1.6955e+06
21	Extracellular matrix protein 1	ECM1	A0A287BHL7	60 kDa	0.56	3200800	4602000			3708600	18118000		4107200		9868400		9229300	3901400	990798	10913300	1.0189e+07	4107200		9548850	451912
22	SPARC	SPARC	P20112	34 kDa	0.98		9896900			12111000		1731600		8559300	16785000			9896900		12111000		5145450	4.82791e+06	16785000
23	Fructose-bisphosphate aldolase	ALDOA	A0A286ZYX8	40 kDa	0.63	2670000	8062600		2724400	13911000	4888900			7506100	8083100			5366300	3.81314e+06	7.17477e+06	5.93329e+06	7506100		8083100
24	Saposin-B-Val	PSAP	A0A286ZVG0	63 kDa	0.62	2458400	14166000			11934000						7543800	8524600	8312200	8.27852e+06	11934000				8034200	693530
25	Uncharacterized protein	CCN1	A0A4X1UFQ6	42 kDa	0.12	5191100	3904600	4746800	4685400	6043900	3421000				9071300	3235300		4.61417e+06	653425	4.71677e+06	1.31173e+06			6153300	4.12668e+06
26	Uncharacterized protein	LAMC1	A0A287A078	178 kDa	0.32	1395500	8939400	4286700	2222600	5860400	2489300		1827500		8123000	3866100	1110000	4.87387e+06	3.80607e+06	3524100	2.02768e+06	1827500		4.36637e+06	3.53316e+06
27	Protein disulfide-isomerase	PDIA3	A0A4X1VB26	57 kDa	0.85	1070000		12817000		2944600	1886400	7711000				6410400	5809500	6943500	8.30638e+06	2415500	748260	7711000		6109950	424900
28	Uncharacterized protein	NID2	A0A4X1WD86	153 kDa	0.22	629370	3141000		1471600	10424000	1520900				11742000	9667100		1885185	1.77599e+06	4.47217e+06	5.1545e+06			10704550	1.46718e+06
29	L-lactate dehydrogenase	LDHB	A0A4X1VAI4	43 kDa	0.44	5583300				11531000					6656300	14456000		5583300		11531000				10556150	5.51522e+06
30	Lamin isoform A	LMNA	A0A287AE06	74 kDa	0.39	4892600	8951700		3745900	6349100					4901100	7933000		6922150	2.87022e+06	5047500	1.84074e+06			6417050	2.14388e+06
31	SH3 domain-binding glutamic acid-rich-like protein	SH3BGRL3	A0A286ZWS0	10 kDa	0.75	1240200	7242700		2641600		2234200	4005300			3131200	8564800		4241450	4.24441e+06	2437900	288075	4005300		5848000	3.84214e+06
32	Keratin 1 (Fragment)	KRT1	A5A758	65 kDa	0.46	4742100	7958300			14610000								6350200	2.2742e+06	14610000
33	Multifunctional fusion protein	PKM	A0A287A7R4	129 kDa	0.54				507540			15830000			1405900	6850700				507540		15830000		4128300	3.85006e+06
34	Tropomyosin alpha-3 chain	TPM3	A0A4X1W2B1	26 kDa	0.32	3336200		13702000	1465500						4455800			8519100	7.32973e+06	1465500				4455800
35	Thioredoxin domain-containing protein	TXN	A0A4X1VA84	26 kDa	0.74			7164000			4841100					10794000		7164000		4841100				10794000
36	Calreticulin	CALR	P28491	48 kDa	0.38							9727500	3301500			8155500						6514500	4.54387e+06	8155500
37	Moesin	MSN	A0A287AK19	72 kDa	0.68	1373300	8641100		1501100			6675500			2561300			5007200	5.13911e+06	1501100		6675500		2561300
38	Latent-transforming growth factor beta-binding protein 2	LTBP2	A0A287BDJ6	187 kDa	0.045	1458100		3913200	950970		1862200				1992800	4449800	6097000	2685650	1.73602e+06	1406585	644337			4.17987e+06	2.06537e+06
39	Laminin subunit alpha-4 isoform 2	LAMA4	A0A480WAI5	165 kDa	0.19	979010	3152000	3957000		3034900					4439000	4673600		2.696e+06	1.54047e+06	3034900				4556300	165887
40	Agrin	AGRN	A0A286ZS39	223 kDa	0.55	537650	1885900			3805500	352300			2732200	7538800	2527300		1211775	953357	2078900	2.44178e+06	2732200		5033050	3.54367e+06
41	Laminin subunit beta 1	LAMB1	A0A4X1V338	193 kDa	0.37	1527500	4019200	2824800	1992300	3471900					5166300			2790500	1.2462e+06	2732100	1.04624e+06			5166300
42	Ubiquitin-like domain-containing protein	RPS27A	A0A287AZA7	23 kDa	0.59					11566000		4723300			1397000					11566000		4723300		1397000
43	Uncharacterized protein	GRN	A0A286ZS87	62 kDa	0.55	357980	4564100									8437700		2461040	2.97418e+06					8437700
44	Tubulin alpha chain	TUBA1B	A0A4X1W776	48 kDa	0.47							11748000				1299500						11748000		1299500
45	Glutamate dehydrogenase	GLUD1	A0A480K0L7	59 kDa	0.41			3172000		2505100					2682700		4225600	3172000		2505100				3454150	1.091e+06
46	Amyloid-beta A4 protein	APP	A0A286ZTE6	85 kDa	0.64			6750100	1993500						2342700			6750100		1993500				2342700
47	Profilin	PFN1	A0A4X1UWL6	15 kDa	0.51							2252300				8414300						2252300		8414300
48	Fibulin 5	FBLN5	A0A287B4E8	51 kDa	0.67	3304200			684770						2363600			3304200		684770				2363600
49	PDZ and LIM domain 5	PDLIM5	A0A287A1G4	64 kDa	0.71	2671900			2448300						828030			2671900		2448300				828030
50	Kazal-like domain-containing protein	SPARCL1	A0A4X1U4N7	78 kDa	0.63	538160	945810		3042400						884830			741985	288252	3042400				884830
51	Transaldolase	TALDO1	A0A287BQ72	43 kDa	0.55				1448400							3229900				1448400				3229900
52	Dihydropyrimidinase like 2	DPYSL2	A0A287BD54	62 kDa	0.2										835860		3190900							2013380	1.66526e+06
53	Cellular communication network factor 3	CCN3	A0A287AAU1	39 kDa	0.55		1134300									2660700		1134300						2660700
54	Myosin light polypeptide 6 isoform 2	MYL6	A0A480I0Y2	22 kDa	0.56					2502100					1206600					2502100				1206600
55	Growth differentiation factor 6	GDF6	A0A287BJW9	51 kDa	0.59				1654300						1866900					1654300				1866900
56	Actinin alpha 4	ACTN4	A0A287A4Q7	104 kDa	0.57									1092300		1950800						1092300		1950800
57	Glutamine synthetase	GLUL	A0A4X1U1Y6	42 kDa	0.56	2008500				984540								2008500		984540
58	Chitinase-3-like protein 1	CHI3L1	A0A287BKG2	47 kDa	0.5	530100			2375400									530100		2375400
59	Filamin B	FLNB	A0A286ZPG4	279 kDa	0.69	504530			801410							1550700		504530		801410				1550700
60	Microtubule-associated protein	MAP4	A0A286ZXD9	237 kDa	0.65	850020				1617900					361820			850020		1617900				361820
61	Platelet endothelial cell adhesion molecule	PECAM1	A0A287ALH4	82 kDa	0.052		1298100	1305300										1301700	5091.17
62	ADF-H domain-containing protein	COTL1	A0A4X1T354	16 kDa	0.58	1423700							908080					1423700				908080
63	Laminin subunit alpha 1	LAMA1	A0A287AG36	337 kDa	0.58				913350						1330900					913350				1330900
64	Protein disulfide-isomerase	P4HB	A0A4X1UBN3	56 kDa	0.59									887310	1261800							887310		1261800
65	Uncharacterized protein	PGM2	A0A4X1V2W4	70 kDa	0.59	825390				1168800								825390		1168800

## Sheet: FSTL1
Gene	ANOVA	Static Centre CM	Static Edge CM	Shear Centre CM	Shear Edge CM
FSTL1	0.00057	9851700	5721100	1760900	18398000
		1147300	0	0	25856000
		11169000	0	0	19593000
	Average	7.38933e+06	1.90703e+06	586967	2.12823e+07
	stdev	5.44574e+06	3.30308e+06	1.01666e+06	4.00572e+06
	p	0.123967	0.0364887	0.0168117

## Sheet: HSPG2
Gene	ANOVA	Static Centre CM	Static Edge CM	Shear Centre CM	Shear Edge CM
HSPG2	0.019	18988000	18047000	11475000	67999000
		39090000	28878000	9862000	29985000
		31684000	23788000	6224400	44621000
	Average	2.99207e+07	23571000	9.18713e+06	47535000
	stdev	1.01663e+07	5.41876e+06	2.68957e+06	1.91738e+07
	p	0.407604	0.233251	0.0675658

## Sheet: LTBP2
Gene	ANOVA	Static Centre CM	Static Edge CM	Shear Centre CM	Shear Edge CM
LTBP2	0.045	1458100	950970	0	1992800
		0	0	0	4449800
		3913200	1862200	0	6097000
	Average	1.79043e+06	937723	0	4.17987e+06
	stdev	1.97765e+06	931171	0	2.06537e+06
	p	0.169875	0.098705	0.0726308
